# Supplementary material for: Conventional and Real-Time PCR Targeting blaOXA Genes as Reliable Methods for a Rapid Detection of Carbapenem-Resistant Acinetobacter baumannii Clinical Strains
Source: Antibiotics (Basel). 2022 Mar 28;11(4):455. doi: 10.3390/antibiotics11040455 (PMC9032895; doi:10.3390/antibiotics11040455)
Supplement: Supplementary file 1 [file antibiotics-11-00455-s001.zip]

Archive with 1 entries (1 files):
- antibiotics-1637020-supplementary.pdf
